# Supplementary material for: Thiolated Hydroxypropyl-β-cyclodextrin: A Potential Multifunctional Excipient for Ocular Drug Delivery
Source: Int J Mol Sci. 2022 Feb 26;23(5):2612. doi: 10.3390/ijms23052612 (PMC8910138; doi:10.3390/ijms23052612)
Supplement: Supplementary file 1 [file ijms-23-02612-s001.zip]

Archive with 1 entries (1 files):
- ijms-1625473-supplementary.pdf
